# Supplementary material for: Comparison of activity indexes for recognizing enzyme mutants of higher activity with uricase as model
Source: Chem Cent J. 2013 Apr 17;7:69. doi: 10.1186/1752-153X-7-69 (PMC3637054; doi:10.1186/1752-153X-7-69)
Supplement: Additional file 1 — The following additional data are available with the online version of this paper. Sheet 1: mutant sequences and summary; Sheet 2: ROC analysis of activity. [file 1752-153X-7-69-S1.xls]

## Sheet: mutant sequences and summary
	SA: specific activity				AC: activity concentration						NCBI, Protein ID	ACR09749.1			Genebank	FJ393559.1
				N-terminus							AERTMFYGKGDVYVFRTYANPLKGLKQIPESNFTEKHNTIFGMNAKVALKGEQLLTSFTEGDNSLVVATDSMKNFIQRHAASYEGATLEGFLQYVCEAFLAKYSHLDAVRLEAKEYAFDDIQVGTDKGVVTSDLVFRKSRNEYATATVEVARTASGTEVVEQASGIADIQLIKVSGSSFYGYIIDEYTTLAEATDRPLYIFLNIGWAYENQDDAKGDNPANYVAAEQVRDIAASVFHTLDNKSIQHLIYHIGLTILDRFPQLTEVNFGTNNRTWDTVVEGTDGFKGAVFTEPRPPFGFQGFSVHQEDLAREKASANSEYVAL
			No.	Seq.	PAGE U/mg	tetramer/dimer	Km, mM	CV for Km	S0 = 75 mM
			1	RQR	8.6	4	278	0.1			RERTMFYGKGDVYVFRTYANPLKGLKQIPESNFTEKHNTIFGMNAKVALKGEQLLTSFTEGDNSLVVATDSMKNFIQRHAASYEGATLEGFLQYVCEAFLAKYSHLDAVRLEAKEYAFDDIQVGTDKGVVTSDLVFRKSRNEYATATVEVARTASGTEVVEQASGIADIQLIKVSGSSFYGYIIDEYTTLAEATDRPLYIFLNIGWAYENQDDAKGDNPANYVAAEQVRDIAASVFHTLDNKSIQHLIYHIGLTILDRFPQLTEVNFGTNNRTWDTVVEGTDGFKGAVFTEPRPPFGFQGFSVHQEDLAREKASANSEYVAL
			2	SSSSSAER	4	4 + minor 2	398				SSSSSAERTMFYGKGDVYVFRTYANPLKGLKQIPESNFTEKHNTIFGMNAKVALKGEQLLTSFTEGDNSLVVATDSMKNFIQRHAASYEGATLEGFLQYVCEAFLAKYSHLDAVRLEAKEYAFDDIQVGTDKGVVTSDLVFRKSRNEYATATVEVARTASGTEVVEQASGIADIQLIKVSGSSFYGYIIDEYTTLAEATDRPLYIFLNIGWAYENQDDAKGDNPANYVAAEQVRDIAASVFHTLDNKSIQHLIYHIGLTILDRFPQLTEVNFGTNNRTWDTVVEGTDGFKGAVFTEPRPPFGFQGFSVHQEDLAREKASANSEYVAL
			3	ARR	6.3	4	275				ARRTMFYGKGDVYVFRTYANPLKGLKQIPESNFTEKHNTIFGMNAKVALKGEQLLTSFTEGDNSLVVATDSMKNFIQRHAASYEGATLEGFLQYVCEAFLAKYSHLDAVRLEAKEYAFDDIQVGTDKGVVTSDLVFRKSRNEYATATVEVARTASGTEVVEQASGIADIQLIKVSGSSFYGYIIDEYTTLAEATDRPLYIFLNIGWAYENQDDAKGDNPANYVAAEQVRDIAASVFHTLDNKSIQHLIYHIGLTILDRFPQLTEVNFGTNNRTWDTVVEGTDGFKGAVFTEPRPPFGFQGFSVHQEDLAREKASANSEYVAL
			4	AER-C/D	2.1	4	346				AERTMFYGKGDVYVFRTYANPLKGLKQIPESNFTEKHNTIFGMNAKVALKGEQLLTSFTEGDNSLVVATDSMKNFIQRHAASYEGATLEGFLQYVDEAFLAKYSHLDAVRLEAKEYAFDDIQVGTDKGVVTSDLVFRKSRNEYATATVEVARTASGTEVVEQASGIADIQLIKVSGSSFYGYIIDEYTTLAEATDRPLYIFLNIGWAYENQDDAKGDNPANYVAAEQVRDIAASVFHTLDNKSIQHLIYHIGLTILDRFPQLTEVNFGTNNRTWDTVVEGTDGFKGAVFTEPRPPFGFQGFSVHQEDLAREKASANSEYVAL
				ratio
				1.36508	AB (8.6:6.3)
				1.575	BC (4.0:6.3)
				1.90476	CD (4.0:2.1)
				2.15	AC (8.6:4.0)
				3	BD (6.3:2.1)
				4.09524	AD (8.6:2.1)
	purified	SA	AUC						AC	Area
	ratio		A293							A293
	2.15	A-C (8.6:4.0)	1						A-C (8.6:4.0)	0.921
	1.36508	A-B (8.6:6.3)	0.799						A-B (8.6:6.3)	0.559
	4.09524	A-D (8.6:2.1)	1						A-D (8.6:2.1)	1
	1.575	B-C (4.0:6.3)	0.985						B-C (4.0:6.3)	0.895
	1.90476	C-D (4.0:2.1)	1						C-D (4.0:2.1)	1
	3	B-D (6.3:2.1)	1		Experimental ratio				B-D (6.3:2.1)	1		Experimental ratio
					A293
	1.36508	A-B (8.6:6.3)	0.799		1.18505				A-B (8.6:6.3)	0.599		1.06366
	1.575	B-C (4.0:6.3)	0.985		1.5198				B-C (4.0:6.3)	0.895		1.54276
	1.90476	C-D (4.0:2.1)	1		5.87006				C-D (4.0:2.1)	1		5.53734
	2.15	A-C (8.6:4.0)	1		1.80104				A-C (8.6:4.0)	0.991		1.64097
	3	B-D (6.3:2.1)	1		8.92129				B-D (6.3:2.1)	1		8.54281
	4.09524	A-D (8.6:2.1)	1		10.5722				A-D (8.6:2.1)	1		9.08661
SA A293	Candidate	A	B	C	D				AC A293	Candidate	A	B	C	D
	Mean	0.507341	0.428118	0.281694	0.0479883					Mean	0.299313	0.2814	0.1824	0.03294
	SD	0.0877624	0.0505663	0.0468116	0.00605267					SD	0.0671402	0.0569672	0.0531468	0.00401156
		comparison of ROC results: AUCs
		pairs	A293
			SA	AC
		A-B (8.6:6.3)	0.799	0.559
		B-C (4.0:6.3)	0.985	0.895
		C-D (4.0:2.1)	1	1
		A-C (8.6:4.0)	1	0.921
		B-D (6.3:2.1)	1	1
		A-D (8.6:2.1)	1	1

## Sheet: ROC analysis of activity
	ROC data were output from SPSS 17.0, and analyzed again.
ROC analysis of activity concentration
Specific activity	Candidate	A	B	C	D
	Mean	0.507341	0.428118	0.281694	0.0479883
	SD	0.0877624	0.0505663	0.0468116	0.00605267
	CV	17.2985	11.8113	16.6179	12.6128
A-C by A293	Positive if Greater than or equal to	Sensitivity	1-Specificity	(cutoof-mean)/SD		A-B by A293	Positive if Greater than or equal to	Sensitivity	1-Specificity	(cutoof-mean)/SD		A-D by A293	Positive if Greater than or equal to	Sensitivity	1-Specificity	(cutoof-mean)/SD		B-C by A293	Positive if Greater than or equal to	Sensitivity	1-Specificity	(cutoof-mean)/SD		C-D by A293	Positive if Greater than or equal to	Sensitivity	1-Specificity	(cutoof-mean)/SD		B-D by A293	Positive if Greater than or equal to	Sensitivity	1-Specificity	(cutoof-mean)/SD
	0	1	1				0	1	1				0	1	1				0	1	1				0	1	1				0	1	1
	0.197	1	0.967	-1.80925			0.337	1	0.967	-1.80194			0.0355	1	0.967	-2.06327			0.197	1	0.967	-1.80925			0.0355	1	0.967	-2.06327			0.0355	1	0.967	-2.06327
	0.208	1	0.933	-1.57427			0.346	1	0.933	-1.62396			0.0385	1	0.933	-1.56762			0.208	1	0.933	-1.57427			0.0385	1	0.933	-1.56762			0.0385	1	0.933	-1.56762
	0.2155	1	0.9	-1.41405			0.355	1	0.9	-1.44597			0.0415	1	0.9	-1.07197			0.2155	1	0.9	-1.41405			0.0415	1	0.9	-1.07197			0.0415	1	0.9	-1.07197
	0.2285	1	0.867	-1.13634			0.3645	1	0.867	-1.2581			0.0425	1	0.8	-0.906758			0.2285	1	0.867	-1.13634			0.0425	1	0.8	-0.906758			0.0425	1	0.8	-0.906758
	0.2385	1	0.833	-0.922722			0.37	1	0.833	-1.14933			0.0435	1	0.733	-0.741542			0.2385	1	0.833	-0.922722			0.0435	1	0.733	-0.741542			0.0435	1	0.733	-0.741542
	0.2405	1	0.8	-0.879998			0.3755	1	0.8	-1.04057			0.0445	1	0.7	-0.576325			0.2405	1	0.8	-0.879998			0.0445	1	0.7	-0.576325			0.0445	1	0.7	-0.576325
	0.244	1	0.767	-0.80523			0.383	1	0.767	-0.892245			0.0455	1	0.667	-0.411109			0.244	1	0.767	-0.80523			0.0455	1	0.667	-0.411109			0.0455	1	0.667	-0.411109
	0.251	1	0.733	-0.655694			0.392	1	0.733	-0.714261			0.0465	1	0.567	-0.245893			0.251	1	0.733	-0.655694			0.0465	1	0.567	-0.245893			0.0465	1	0.567	-0.245893
	0.256	1	0.7	-0.548883			0.3995	1	0.7	-0.565941			0.0475	1	0.467	-0.0806763			0.256	1	0.7	-0.548883			0.0475	1	0.467	-0.0806763			0.0475	1	0.467	-0.0806763
	0.262	1	0.667	-0.42071			0.406	0.967	0.667	-0.437397			0.05	1	0.367	0.332365			0.262	1	0.667	-0.42071			0.05	1	0.367	0.332365			0.05	1	0.367	0.332365
	0.269	1	0.633	-0.271174			0.411	0.933	0.667	-0.338517			0.0525	1	0.333	0.745406			0.269	1	0.633	-0.271174			0.0525	1	0.333	0.745406			0.0525	1	0.333	0.745406
	0.2715	1	0.6	-0.217769			0.414	0.933	0.633	-0.279189			0.0535	1	0.3	0.910622			0.2715	1	0.6	-0.217769			0.0535	1	0.3	0.910622			0.0535	1	0.3	0.910622
	0.276	1	0.567	-0.121639			0.418	0.933	0.6	-0.200085			0.0545	1	0.267	1.07584			0.276	1	0.567	-0.121639			0.0545	1	0.267	1.07584			0.0545	1	0.267	1.07584
	0.283	1	0.533	0.0278969			0.4205	0.933	0.567	-0.150645			0.0555	1	0.133	1.24105			0.283	1	0.533	0.0278969			0.0555	1	0.133	1.24105			0.0555	1	0.133	1.24105
	0.287	1	0.5	0.113346			0.423	0.9	0.567	-0.101205			0.229	1	0	29.9061			0.287	1	0.5	0.113346			0.1225	1	0	12.3106			0.1935	1	0	24.0409
	0.2895	1	0.467	0.166751			0.4255	0.9	0.533	-0.0517651			0.406	0.967	0	59.1494			0.2895	1	0.467	0.166751			0.197	0.967	0	24.6192			0.337	0.967	0	47.7495
	0.293	1	0.433	0.241519			0.427	0.867	0.533	-0.0221011			0.4155	0.933	0	60.719			0.293	1	0.433	0.241519			0.208	0.933	0	26.4366			0.346	0.933	0	49.2364
	0.297	1	0.4	0.326968			0.4305	0.867	0.5	0.0471149			0.4235	0.9	0	62.0407			0.297	1	0.4	0.326968			0.2155	0.9	0	27.6757			0.355	0.9	0	50.7234
	0.2995	1	0.367	0.380374			0.4335	0.867	0.467	0.106443			0.43	0.867	0	63.1146			0.2995	1	0.367	0.380374			0.2285	0.867	0	29.8235			0.3645	0.867	0	52.2929
	0.3005	1	0.333	0.401736			0.4345	0.833	0.467	0.126219			0.441	0.833	0	64.932			0.3005	1	0.333	0.401736			0.2385	0.833	0	31.4757			0.37	0.833	0	53.2016
	0.3015	1	0.3	0.423098			0.4415	0.833	0.433	0.264651			0.449	0.8	0	66.2537			0.3015	1	0.3	0.423098			0.2405	0.8	0	31.8061			0.3755	0.8	0	54.1103
	0.305	1	0.267	0.497866			0.449	0.8	0.4	0.412971			0.4555	0.767	0	67.3276			0.305	1	0.267	0.497866			0.244	0.767	0	32.3843			0.383	0.767	0	55.3494
	0.3115	1	0.233	0.63672			0.4515	0.767	0.4	0.462411			0.4645	0.733	0	68.8146			0.3115	1	0.233	0.63672			0.251	0.733	0	33.5409			0.392	0.733	0	56.8364
	0.3175	1	0.167	0.764894			0.457	0.767	0.367	0.571179			0.4695	0.7	0	69.6406			0.3175	1	0.167	0.764894			0.256	0.7	0	34.3669			0.3995	0.7	0	58.0755
	0.33	1	0.133	1.03192			0.4615	0.733	0.333	0.660171			0.4715	0.667	0	69.9711			0.3255	1	0.133	0.935792			0.262	0.667	0	35.3582			0.407	0.667	0	59.3146
	0.341	1	0.1	1.26691			0.465	0.733	0.3	0.729387			0.4735	0.633	0	70.3015			0.3355	0.967	0.133	1.14941			0.269	0.633	0	36.5148			0.414	0.633	0	60.4711
	0.349	1	0.067	1.4378			0.4695	0.7	0.2	0.818379			0.4755	0.6	0	70.6319			0.341	0.967	0.1	1.26691			0.2715	0.6	0	36.9278			0.418	0.6	0	61.132
	0.3765	1	0.033	2.02527			0.4715	0.667	0.2	0.857931			0.4765	0.567	0	70.7972			0.3425	0.967	0.067	1.29895			0.276	0.567	0	37.6713			0.4225	0.567	0	61.8755
	0.3995	1	0	2.5166			0.473	0.633	0.2	0.887595			0.4785	0.533	0	71.1276			0.346	0.933	0.067	1.37372			0.283	0.533	0	38.8278			0.4265	0.533	0	62.5363
	0.406	0.967	0	2.65545			0.4745	0.633	0.167	0.917259			0.4805	0.5	0	71.458			0.3525	0.9	0.067	1.51257			0.287	0.5	0	39.4886			0.4305	0.5	0	63.1972
	0.4155	0.933	0	2.85839			0.4755	0.6	0.167	0.937035			0.4845	0.467	0	72.1189			0.3585	0.9	0.033	1.64075			0.2895	0.467	0	39.9017			0.434	0.467	0	63.7755
	0.4235	0.9	0	3.02929			0.4765	0.567	0.167	0.956811			0.4895	0.433	0	72.945			0.3645	0.867	0.033	1.76892			0.293	0.433	0	40.4799			0.4415	0.433	0	65.0146
	0.43	0.867	0	3.16814			0.4785	0.533	0.167	0.996363			0.4935	0.4	0	73.6058			0.37	0.833	0.033	1.88641			0.297	0.4	0	41.1408			0.4505	0.4	0	66.5015
	0.441	0.833	0	3.40313			0.4805	0.5	0.167	1.03592			0.4965	0.367	0	74.1015			0.3755	0.8	0.033	2.0039			0.2995	0.367	0	41.5539			0.457	0.367	0	67.5754
	0.449	0.8	0	3.57403			0.4835	0.467	0.167	1.09524			0.5	0.333	0	74.6797			0.383	0.767	0.033	2.16412			0.3005	0.333	0	41.7191			0.4615	0.333	0	68.3189
	0.4555	0.767	0	3.71288			0.487	0.467	0.133	1.16446			0.51	0.3	0	76.3319			0.392	0.733	0.033	2.35638			0.3015	0.3	0	41.8843			0.465	0.3	0	68.8972
	0.4645	0.733	0	3.90514			0.4895	0.433	0.133	1.2139			0.521	0.267	0	78.1493			0.3995	0.7	0	2.5166			0.305	0.267	0	42.4625			0.471	0.2	0	69.8885
	0.4695	0.7	0	4.01195			0.492	0.4	0.133	1.26334			0.5265	0.233	0	79.058			0.407	0.667	0	2.67681			0.3115	0.233	0	43.5364			0.48	0.167	0	71.3754
	0.4715	0.667	0	4.05468			0.4945	0.4	0.067	1.31278			0.529	0.2	0	79.471			0.414	0.633	0	2.82635			0.3175	0.167	0	44.5277			0.4895	0.133	0	72.945
	0.4735	0.633	0	4.0974			0.4965	0.367	0.067	1.35233			0.56	0.167	0	84.5927			0.418	0.6	0	2.9118			0.33	0.133	0	46.593			0.499	0.067	0	74.5145
	0.4755	0.6	0	4.14013			0.5	0.333	0.067	1.42155			0.6155	0.133	0	93.7622			0.4225	0.567	0	3.00793			0.341	0.1	0	48.4103			1	0	0	157.288
	0.4765	0.567	0	4.16149			0.504	0.3	0.067	1.50065			0.6645	0.1	0	101.858			0.4265	0.533	0	3.09338			0.349	0.067	0	49.7321
	0.4785	0.533	0	4.20421			0.511	0.3	0	1.63908			0.706	0.067	0	108.714			0.4305	0.5	0	3.17883			0.3765	0.033	0	54.2755
	0.4805	0.5	0	4.24694			0.521	0.267	0	1.83684			0.738	0.033	0	114.001			0.434	0.467	0	3.25359			1	0	0	157.288
	0.4845	0.467	0	4.33239			0.5265	0.233	0	1.94561			1	0	0	157.288			0.4415	0.433	0	3.41381
	0.4895	0.433	0	4.4392			0.529	0.2	0	1.99505									0.4505	0.4	0	3.60607
	0.4935	0.4	0	4.52465			0.56	0.167	0	2.60811									0.457	0.367	0	3.74493
	0.4965	0.367	0	4.58873			0.6155	0.133	0	3.70568									0.4615	0.333	0	3.84106
	0.5	0.333	0	4.6635			0.6645	0.1	0	4.6747									0.465	0.3	0	3.91582
	0.51	0.3	0	4.87712			0.706	0.067	0	5.4954									0.471	0.2	0	4.044
	0.521	0.267	0	5.11211			0.738	0.033	0	6.12824									0.48	0.167	0	4.23626
	0.5265	0.233	0	5.2296			1	0	0	11.3096									0.4895	0.133	0	4.4392
	0.529	0.2	0	5.28301															0.499	0.067	0	4.64214
	0.56	0.167	0	5.94523															1	0	0	15.3446
	0.6155	0.133	0	7.13084
	0.6645	0.1	0	8.17759
	0.706	0.067	0	9.06412
	0.738	0.033	0	9.74771
	1	0	0	15.3446
ROC analysis of activity concentration
AC	Candidate	A	B	C	D
	Mean	0.299313	0.2814	0.1824	0.03294
	SD	0.0671402	0.0569672	0.0531468	0.00401156
	CV	22.4314	20.2442	29.1375	12.1784
A-C by A293	Positive if Greater than or equal to	Sensitivity	1-Specificity	(cutoof-mean)/SD		A-B by A293	Positive if Greater than or equal to	Sensitivity	1-Specificity	(cutoof-mean)/SD		A-D by A293	Positive if Greater than or equal to	Sensitivity	1-Specificity	(cutoof-mean)/SD		B-C by A293	Positive if Greater than or equal to	Sensitivity	1-Specificity	(cutoof-mean)/SD		C-D by A293	Positive if Greater than or equal to	Sensitivity	1-Specificity	(cutoof-mean)/SD		B-D by A293	Positive if Greater than or equal to	Sensitivity	1-Specificity	(cutoof-mean)/SD
	0	1	1				0	1	1				0	1	1				0	1	1				0	1	1				0	1	1
	0.098	1	0.967	-1.58806			0.1815	1	0.967	-1.75364			0.025	1	0.967	-1.97928			0.098	1	0.967	-1.58806			0.025	1	0.967	-1.97928			0.025	1	0.967	-1.97928
	0.1125	1	0.933	-1.31523			0.189	1	0.933	-1.62198			0.0265	1	0.933	-1.60536			0.1125	1	0.933	-1.31523			0.0265	1	0.933	-1.60536			0.0265	1	0.933	-1.60536
	0.1245	1	0.9	-1.08944			0.202	0.967	0.933	-1.39378			0.0275	1	0.9	-1.35608			0.1245	1	0.9	-1.08944			0.0275	1	0.9	-1.35608			0.0275	1	0.9	-1.35608
	0.1315	1	0.833	-0.957725			0.21	0.933	0.933	-1.25335			0.0285	1	0.867	-1.1068			0.1315	1	0.833	-0.957725			0.0285	1	0.867	-1.1068			0.0285	1	0.867	-1.1068
	0.134	1	0.8	-0.910686			0.213	0.9	0.933	-1.20069			0.0295	1	0.8	-0.857521			0.134	1	0.8	-0.910686			0.0295	1	0.8	-0.857521			0.0295	1	0.8	-0.857521
	0.138	1	0.767	-0.835422			0.2155	0.9	0.9	-1.15681			0.0305	1	0.767	-0.608242			0.138	1	0.767	-0.835422			0.0305	1	0.767	-0.608242			0.0305	1	0.767	-0.608242
	0.1415	1	0.733	-0.769567			0.219	0.9	0.867	-1.09537			0.0315	1	0.667	-0.358962			0.1415	1	0.733	-0.769567			0.0315	1	0.667	-0.358962			0.0315	1	0.667	-0.358962
	0.144	1	0.667	-0.722528			0.223	0.867	0.867	-1.02515			0.0325	1	0.633	-0.109683			0.144	1	0.667	-0.722528			0.0325	1	0.633	-0.109683			0.0325	1	0.633	-0.109683
	0.1495	1	0.633	-0.619041			0.226	0.833	0.8	-0.972489			0.0335	1	0.4	0.139596			0.1495	1	0.633	-0.619041			0.0335	1	0.4	0.139596			0.0335	1	0.4	0.139596
	0.1635	1	0.6	-0.355619			0.235	0.833	0.767	-0.814503			0.0345	1	0.367	0.388876			0.1635	1	0.6	-0.355619			0.0345	1	0.367	0.388876			0.0345	1	0.367	0.388876
	0.1745	1	0.567	-0.148645			0.2475	0.8	0.767	-0.595079			0.0355	1	0.333	0.638155			0.1745	1	0.567	-0.148645			0.0355	1	0.333	0.638155			0.0355	1	0.333	0.638155
	0.179	1	0.5	-0.0639738			0.253	0.767	0.767	-0.498532			0.037	1	0.167	1.01207			0.178	1	0.5	-0.0827896			0.037	1	0.167	1.01207			0.037	1	0.167	1.01207
	0.185	1	0.433	0.0489211			0.2545	0.767	0.7	-0.472201			0.0385	1	0.133	1.38599			0.1815	0.967	0.5	-0.0169342			0.0385	1	0.133	1.38599			0.0385	1	0.133	1.38599
	0.1895	1	0.4	0.133592			0.2555	0.767	0.667	-0.454647			0.1175	1	0	21.0791			0.1825	0.933	0.5	0.00188158			0.0645	1	0	7.86726			0.11	1	0	19.2095
	0.1935	1	0.367	0.208856			0.2565	0.733	0.667	-0.437093			0.202	0.967	0	42.1432			0.185	0.933	0.433	0.0489211			0.098	0.967	0	16.2181			0.1815	0.967	0	37.0329
	0.1955	1	0.333	0.246487			0.26	0.7	0.633	-0.375654			0.21	0.933	0	44.1374			0.1895	0.933	0.4	0.133592			0.1125	0.933	0	19.8327			0.198	0.933	0	41.1461
	0.202	0.967	0.333	0.36879			0.2635	0.667	0.633	-0.314216			0.2165	0.9	0	45.7577			0.1935	0.933	0.367	0.208856			0.1245	0.9	0	22.824			0.2155	0.9	0	45.5084
	0.209	0.933	0.333	0.500501			0.2645	0.6	0.633	-0.296662			0.223	0.867	0	47.378			0.2025	0.933	0.333	0.378198			0.1315	0.833	0	24.569			0.221	0.867	0	46.8795
	0.2105	0.933	0.3	0.528725			0.2655	0.6	0.6	-0.279108			0.234	0.833	0	50.1201			0.2105	0.933	0.3	0.528725			0.134	0.8	0	25.1922			0.226	0.8	0	48.1259
	0.2115	0.933	0.267	0.54754			0.269	0.6	0.567	-0.217669			0.2475	0.8	0	53.4854			0.2125	0.933	0.267	0.566356			0.138	0.767	0	26.1893			0.2405	0.767	0	51.7404
	0.215	0.9	0.267	0.613396			0.2725	0.6	0.533	-0.15623			0.254	0.767	0	55.1057			0.2155	0.9	0.267	0.622804			0.1415	0.733	0	27.0618			0.2545	0.7	0	55.2303
	0.2195	0.9	0.233	0.698067			0.2735	0.567	0.533	-0.138676			0.2565	0.733	0	55.7289			0.2175	0.867	0.267	0.660435			0.144	0.667	0	27.685			0.256	0.667	0	55.6043
	0.223	0.867	0.233	0.763922			0.2775	0.567	0.5	-0.0684604			0.26	0.7	0	56.6014			0.2215	0.867	0.233	0.735699			0.1495	0.633	0	29.056			0.261	0.633	0	56.8507
	0.227	0.833	0.233	0.839186			0.286	0.533	0.467	0.0807482			0.2635	0.667	0	57.4739			0.226	0.8	0.233	0.82037			0.1635	0.6	0	32.5459			0.2655	0.6	0	57.9724
	0.2315	0.833	0.2	0.923857			0.2915	0.5	0.467	0.177295			0.2685	0.6	0	58.7203			0.228	0.767	0.233	0.858001			0.1745	0.567	0	35.288			0.269	0.567	0	58.8449
	0.235	0.833	0.167	0.989712			0.2935	0.5	0.433	0.212403			0.277	0.567	0	60.8391			0.2315	0.767	0.2	0.923857			0.179	0.5	0	36.4098			0.273	0.533	0	59.842
	0.2395	0.833	0.133	1.07438			0.296	0.467	0.433	0.256288			0.286	0.533	0	63.0826			0.235	0.767	0.167	0.989712			0.185	0.433	0	37.9054			0.2775	0.5	0	60.9638
	0.2475	0.8	0.133	1.22491			0.2975	0.433	0.367	0.282619			0.293	0.5	0	64.8276			0.245	0.767	0.133	1.17787			0.1895	0.4	0	39.0272			0.2865	0.467	0	63.2073
	0.254	0.767	0.133	1.34721			0.301	0.433	0.333	0.344057			0.296	0.467	0	65.5754			0.2545	0.7	0.133	1.35662			0.1935	0.367	0	40.0243			0.2945	0.433	0	65.2015
	0.2565	0.733	0.133	1.39425			0.3045	0.4	0.333	0.405496			0.3005	0.433	0	66.6972			0.256	0.667	0.133	1.38484			0.2025	0.333	0	42.2678			0.2975	0.367	0	65.9494
	0.259	0.7	0.133	1.44129			0.306	0.367	0.333	0.431827			0.3045	0.4	0	67.6943			0.259	0.633	0.133	1.44129			0.2105	0.3	0	44.2621			0.3025	0.333	0	67.1958
	0.262	0.7	0.1	1.49774			0.31	0.367	0.3	0.502043			0.314	0.367	0	70.0625			0.263	0.633	0.1	1.51656			0.2145	0.267	0	45.2592			0.31	0.3	0	69.0654
	0.2635	0.667	0.1	1.52596	1.54478		0.315	0.367	0.267	0.589813			0.3245	0.333	0	72.6799			0.2655	0.6	0.1	1.56359	1.56987		0.2235	0.233	0	47.5027			0.315	0.267	0	70.3118
	0.268	0.6	0.1	1.61063			0.3195	0.367	0.233	0.668805			0.33	0.3	0	74.0509			0.269	0.567	0.1	1.62945			0.2315	0.2	0	49.4969			0.3195	0.233	0	71.4335
	0.2725	0.6	0.067	1.69531			0.3225	0.367	0.167	0.721467			0.3355	0.267	0	75.422			0.2725	0.533	0.067	1.69531			0.235	0.167	0	50.3694			0.3295	0.167	0	73.9263
	0.277	0.567	0.033	1.77998			0.3245	0.333	0.167	0.756575			0.3375	0.233	0	75.9205			0.2735	0.533	0.033	1.71412			0.2485	0.133	0	53.7347			0.339	0.133	0	76.2945
	0.286	0.533	0.033	1.94932			0.33	0.3	0.167	0.853122			0.343	0.2	0	77.2916			0.2775	0.5	0.033	1.78938			0.2665	0.1	0	58.2217			0.3415	0.1	0	76.9177
	0.293	0.5	0.033	2.08103			0.3355	0.267	0.167	0.949669			0.3545	0.167	0	80.1583			0.2865	0.467	0.033	1.95873			0.2725	0.067	0	59.7174			0.345	0.067	0	77.7901
	0.296	0.467	0	2.13748			0.3375	0.233	0.133	0.984776			0.3705	0.133	0	84.1468			0.2935	0.433	0.033	2.09044			0.284	0.033	0	62.5841			0.4025	0.033	0	92.1237
	0.3005	0.433	0	2.22215			0.3395	0.2	0.133	1.01988			0.4095	0.1	0	93.8687			0.296	0.433	0	2.13748			1	0	0	241.068			1	0	0	241.068
	0.3045	0.4	0	2.29741			0.3415	0.2	0.1	1.05499			0.44	0.067	0	101.472			0.2975	0.367	0	2.1657
	0.314	0.367	0	2.47616			0.345	0.2	0.067	1.11643			0.4425	0.033	0	102.095			0.3025	0.333	0	2.25978
	0.3245	0.333	0	2.67373			0.3545	0.167	0.033	1.28319			1	0	0	241.068			0.31	0.3	0	2.4009
	0.33	0.3	0	2.77722			0.3705	0.133	0.033	1.56406									0.315	0.267	0	2.49498
	0.3355	0.267	0	2.8807			0.4095	0.1	0.033	2.24866									0.3195	0.233	0	2.57965
	0.3375	0.233	0	2.91833			0.44	0.067	0.033	2.78406									0.3295	0.167	0	2.76781
	0.343	0.2	0	3.02182			0.4425	0.033	0.033	2.82794									0.339	0.133	0	2.94656
	0.3545	0.167	0	3.2382			0.4505	0	0.033	2.96837									0.3415	0.1	0	2.9936
	0.3705	0.133	0	3.53926			1	0	0	12.6143									0.345	0.067	0	3.05945
	0.4095	0.1	0	4.27307															0.4025	0.033	0	4.14136
	0.44	0.067	0	4.84696															1	0	0	15.3838
	0.4425	0.033	0	4.894
	1	0	0	15.3838
